# Supplementary material for: Phytochemical Profiling, Biological Activities, and In Silico Molecular Docking Studies of Causonis trifolia (L.) Mabb. & J.Wen Shoot
Source: Plants (Basel). 2023 Mar 29;12(7):1495. doi: 10.3390/plants12071495 (PMC10097374; doi:10.3390/plants12071495)
Supplement: Supplementary file 1 [file plants-12-01495-s001.zip]

Archive with 1 entries (1 files):
- plants-2170288-supplementary.pdf
